# Supplementary material for: Comparative transcriptome profiling of Blumeria graminis f. sp. tritici during compatible and incompatible interactions with sister wheat lines carrying and lacking Pm40
Source: PLoS One. 2018 Jul 5;13(7):e0198891. doi: 10.1371/journal.pone.0198891 (PMC6033381; doi:10.1371/journal.pone.0198891)
Supplement: S1 Table — (XLSX) [file pone.0198891.s003.xlsx]

## Sheet: Sheet1
Table S1. List of forward and reverse primers designed to amplify Blumeria graminis f.sp.tritici during infection on wheat leaves.
Transcript ID	GeneBank ID	Description	Forward	Reverse
TID_seq197	EPQ67773.1	PSEP	GTCTTCTCGGTCTACGTCGC	AAACGGTGTCGTTGAAGCCA
TID_seq1719	EPQ66269.1	PSEP	CACCAGCGGTCAAACTACCT	CTGGAGATCCATATCCGCCG
TID_seq273	EPQ67700.1	HSP70	TCCTGTCGACCGTGTTCTTG	GCCTCGTCAGGGTTGATTGA
TID_seq1665	EPQ66305.1	V-type H+-transporting ATPase	TGCGATGGGTGTTCTCAGAC	GCTGCGCAGTACCTCTAACA
TID_seq3742	EPQ64215.1	60S ribosomal protein	CGGAGTCGCTTCCGAGTATC	GAGCACGATCCATGTTTGCC
Reference Bgt
EF-1α	EPQ64622.1	Elongation factor 1-alpha	AAGCTAAAGGCCGAACGTGA	GCACAGTCAGCTTGAGAGGT
