# Supplementary material for: Comparative transcriptome profiling of Blumeria graminis f. sp. tritici during compatible and incompatible interactions with sister wheat lines carrying and lacking Pm40
Source: PLoS One. 2018 Jul 5;13(7):e0198891. doi: 10.1371/journal.pone.0198891 (PMC6033381; doi:10.1371/journal.pone.0198891)
Supplement: S2 Table — (XLSX) [file pone.0198891.s004.xlsx]

## Sheet: Sheet1
Table S2: Number of RNA-Seq reads mapped to the wheat reference genome or the Blumeria graminis f.sp.tritici isolate 96224 reference genome.
Sample	Total number of sequenced reads	Number of reads mapped to Blumeria genome	Percent of reads mapped to Blumeria genome	Uniq Mapped Reads	Multiple Map Reads	Number of reads mapped to wheat genome	Percent of reads mapped to wheat genome
L658 0hpi-1	67550032	105	0	65 (0.00%)	40 (0.00%)	44806107	0.6633
L658 0hpi-2	111273500	879	0	867 (0.00%)	12 (0.00%)	74419717	0.6688
L658 0hpi-3	74227718	137	0	104 (0.00%)	33 (0.00%)	49732571	0.67
L958 0hpi-1	80669684	309	0	211 (0.00%)	98 (0.00%)	56931740	0.7057
L958 0hpi-2	73138154	157	0	120 (0.00%)	37 (0.00%)	51617526	0.7058
L958 0hpi-3	81448258	108	0	53 (0.00%)	55 (0.00%)	56889425	0.6985
L658 6hpi-1	69521704	5462	8e-05	5,380 (0.01%)	82 (0.00%)	46086673	0.6629
L658 6hpi-2	100904086	7009	7e-05	6,867 (0.01%)	142 (0.00%)	67420773	0.6682
L658 6hpi-3	72570090	30971	0.00043	30,804 (0.04%)	167 (0.00%)	48237763	0.6647
L958 6hpi-1	71038908	8000	0.000112614	7,967 (0.01%)	33 (0.00%)	48787641	0.6868
L958 6hpi-2	75118220	17999	0.000239609	17,912 (0.02%)	87 (0.00%)	50464420	0.6718
L958 6hpi-3	93830394	5686	6.05987e-05	5,613 (0.01%)	73 (0.00%)	62327475	0.6643
L658 12hpi-1	93680626	31719	0.000338587	31,641 (0.03%)	78 (0.00%)	64555319	0.6891
L658 12hpi-2	76296398	15737	0.000206261	15,640 (0.02%)	97 (0.00%)	54162813	0.7099
L658 12hpi-3	78461780	68003	0.000866702	67,795 (0.09%)	208 (0.00%)	54565357	0.6954
L958 12hpi-1	80056332	1076	1.34405e-05	1,031 (0.00%)	45 (0.00%)	56648273	0.7076
L958 12hpi-2	81052776	1531	1.88889e-05	1,506 (0.00%)	25 (0.00%)	53705569	0.6626
L958 12hpi-3	79210612	5021	6.3388e-05	4,991 (0.01%)	30 (0.00%)	54074712	0.6827
L658 24hpi-2	80757954	13242	0.000163971	13,222 (0.02%)	20 (0.00%)	55349885	0.6854
L658 24hpi-3	83283108	35761	0.000429391	35,630 (0.04%)	131 (0.00%)	56212927	0.675
L658 24hpi-2	81352116	13976	0.000171796	13,934 (0.02%)	42 (0.00%)	53586639	0.6587
L958 24hpi-1	78812616	53502	0.000678851	53,459 (0.08%)	43 (0.00%)	54309849	0.6891
L958 24hpi-2	68247790	65092	0.00095376	65,050 (0.08%)	42 (0.00%)	46703987	0.6843
L958 24hpi-3	65429302	48127	0.000735557	48,088 (0.07%)	39 (0.00%)	45909749	0.7017
L658 48hpi-1	81162078	18396	0.000226658	18,297 (0.02%)	99 (0.00%)	56429173	0.6953
L658 48hpi-2	78944310	7795	9.87405e-05	7,774 (0.01%)	21 (0.00%)	55730701	0.7059
L658 48hpi-3	90492728	21951	0.000242572	21,897 (0.02%)	54 (0.00%)	61984128	0.685
L958 48hpi-1	62481046	102717	0.00164397	102,652 (0.16%)	65 (0.00%)	41743587	0.6681
L958 48hpi-2	79432678	144468	0.00181875	144,249 (0.18%)	219 (0.00%)	54220746	0.6826
L958 48hpi-3	59714746	94484	0.00158226	94,405 (0.16%)	79 (0.00%)	43798223	0.7335
L658 72hpi-1	84969232	65268	0.000768137	65,070 (0.08%)	198 (0.00%)	53015192	0.6239
L658 72hpi-2	74212416	54694	0.000736993	54,262 (0.07%)	432 (0.00%)	50602738	0.6819
L658 72hpi-3	67211306	47874	0.000712291	47,779 (0.07%)	95 (0.00%)	45281597	0.6737
L958 72hpi-1	73237192	198109	0.00270503	197,930 (0.27%)	179 (0.00%)	53402083	0.7292
L958 72hpi-2	71355474	211775	0.00296789	210,966 (0.30%)	809 (0.00%)	52712584	0.7387
L958 72hpi-3	77936148	206851	0.00265411	206,498 (0.27%)	353 (0.00%)	51703226	0.6634
Bgt-conidia	29476634	17006076	0.576934	16,889,887 (57.30%)	116,189 (0.39%)	---	---
