# Supplementary material for: Comparative transcriptome profiling of Blumeria graminis f. sp. tritici during compatible and incompatible interactions with sister wheat lines carrying and lacking Pm40
Source: PLoS One. 2018 Jul 5;13(7):e0198891. doi: 10.1371/journal.pone.0198891 (PMC6033381; doi:10.1371/journal.pone.0198891)
Supplement: S3 Table — (XLSX) [file pone.0198891.s005.xlsx]

## Sheet: Sheet1
Table S3. The DEGs expressed specifically in L958 interaction and Bgt conidia
	Transcript ID	Gene Bank ID	E_value	FDR	Log2FC	Regulation	Protein description
S72 vs. R72	TID_seq988	EPQ67059.1	0	0.00415098	Inf	up	Molybdopterin oxidoreductase
	TID_seq975	EPQ67046.1	1.99153e-51	7.61e-05	Inf	up	Protein component of the large (60S) ribosomal subunit
	TID_seq876	EPQ67116.1	0	1.44e-06	Inf	up	Beta-tubulin, partial
	TID_seq658	EPQ67311.1	1.9438e-78	0.0242088	Inf	up	hypothetical protein BGT96224_A20060
	TID_seq6513	EPQ61449.1	0	0.0276391	Inf	up	hypothetical protein BGT96224_A21052
	TID_seq6501	EPQ61483.1	0	0.0454688	Inf	up	Bifunctional carbamoylphosphate synthetase
	TID_seq6338	EPQ61694.1	5.59653e-82	0.000524846	Inf	up	Protein component of the large (60S) ribosomal subunit
	TID_seq6075	EPQ61887.1	0	2.68e-05	Inf	up	Acetohydroxyacid reductoisomerase mitochondrial protein
	TID_seq6068	EPQ61918.1	0	0.0281239	Inf	up	hypothetical protein BGT96224_A21523
	TID_seq6013	EPQ61929.1	6.1571e-77	0.00041308	Inf	up	putative secreted effector protein
	TID_seq5877	EPQ62114.1	5.98525e-91	0.00795957	Inf	up	hypothetical protein BGT96224_A20452
	TID_seq584	EPQ67394.1	0	3.88e-07	Inf	up	Protein component of the small (40S) ribosomal subunit
	TID_seq5746	EPQ62221.1	3.5108e-88	0.00179246	Inf	up	hypothetical protein BGT96224_A20112
	TID_seq5601	EPQ62384.1	0	5.92e-06	Inf	up	hypothetical protein BGT96224_A21367
	TID_seq5450	EPQ62543.1	0	0.0215062	Inf	up	Subunit of the cytosolic chaperonin Cct ring complex
	TID_seq5304	EPQ62672.1	2.98939e-82	3.35e-10	Inf	up	Protein component of the small (40S) ribosomal subunit
	TID_seq5293	EPQ62661.1	5.42812e-110	1.28e-09	Inf	up	Protein component of the large (60S) ribosomal subunit, partial
	TID_seq5287	EPQ62701.1	0	0.00415098	Inf	up	hypothetical protein BGT96224_A21121
	TID_seq5112	EPQ62869.1	0	0.0201483	Inf	up	Glycosyl hydrolase family 92
	TID_seq5009	EPQ62977.1	1.50239e-130	0.00297893	Inf	up	Small subunit of the clathrin-associated adaptor complex AP-3
	TID_seq4971	EPQ63054.1	1.50937e-77	0.0191905	Inf	up	putative secreted effector protein
	TID_seq483	EPQ67490.1	0	0.00854542	Inf	up	repressible acid phosphatase
	TID_seq4704	EPQ63153.1	0	0.0361385	Inf	up	channel-like protein
	TID_seq4676	EPQ63322.1	0	0.0438421	Inf	up	Mu2-like subunit of the clathrin
	TID_seq4510	EPQ63457.1	0	0.00135502	Inf	up	Asparagine synthetase
	TID_seq4509	EPQ63456.1	2.07396e-172	0.00445122	Inf	up	Mitochondrial porin (voltage-dependent anion channel)
	TID_seq4415	EPQ63558.1	5.20827e-134	1.1e-07	Inf	up	Protein component of the large (60S) ribosomal subunit
	TID_seq4281	EPQ63736.1	2.95561e-40	1.06e-05	Inf	up	Protein component of the large (60S) ribosomal subunit, partial
	TID_seq4242	EPQ63697.1	0	0.0132295	Inf	up	hypothetical protein BGT96224_4792
	TID_seq4234	EPQ63754.1	1.77039e-138	4.79e-06	Inf	up	Ribosomal protein L4 of the large (60S) ribosomal subunit
	TID_seq4183	EPQ63849.1	5.56567e-145	0.00763706	Inf	up	hypothetical protein BGT96224_2697
	TID_seq3818	EPQ64094.1	0	0.0338796	Inf	up	Subunit of the prohibitin complex Phb1p-Phb2p
	TID_seq380	EPQ67591.1	8.91176e-77	0.00900079	Inf	up	Translation initiation factor eIF1
	TID_seq3742	EPQ64215.1	1.25583e-124	5.7e-05	Inf	up	Protein component of the large (60S) ribosomal subunit
	TID_seq374	EPQ67600.1	7.52142e-147	1.83e-10	Inf	up	Protein component of the small (40S) ribosomal subunit
	TID_seq3525	EPQ64489.1	0	0.00282348	Inf	up	hypothetical protein BGT96224_A21209
	TID_seq3389	EPQ64618.1	6.61682e-135	0.0497876	Inf	up	hypothetical protein BGT96224_3821
	TID_seq3232	EPQ64734.1	0	0.0140563	Inf	up	subunit of Sec61 complex
	TID_seq3218	EPQ64804.1	0	0.0349076	Inf	up	hypothetical protein BGT96224_A20909
	TID_seq2883	EPQ65109.1	0	0.0359218	Inf	up	valyl-tRNA synthetase
	TID_seq274	EPQ67701.1	7.67255e-83	1.8e-05	Inf	up	Protein component of the small (40S) ribosomal subunit, partial
	TID_seq2705	EPQ65318.1	1.00029e-50	0.01602	Inf	up	Mitochondrial matrix co-chaperonin
	TID_seq2645	EPQ65344.1	0	0.00935118	Inf	up	Bifunctional chorismate synthase
	TID_seq2629	EPQ65328.1	2.9344e-102	1.1e-07	Inf	up	putative secreted effector protein
	TID_seq2623	EPQ65378.1	9.22405e-66	0.000756735	Inf	up	Protein component of the large (60S) ribosomal subunit, partial
	TID_seq2560	EPQ65506.1	6.38228e-89	0.00141208	Inf	up	Protein component of the small (40S) ribosomal subunit
	TID_seq2514	EPQ65460.1	0	0.0132206	Inf	up	Isozyme of methylenetetrahydrofolate reductase
	TID_seq2328	EPQ65604.1	0	0.0208296	Inf	up	Cytosolic asparaginyl-tRNA synthetase
	TID_seq2154	EPQ65742.1	1.65015e-150	2.02e-08	Inf	up	Protein component of the large (60S) ribosomal subunit
	TID_seq2143	EPQ65860.1	0	0.022856	Inf	up	Oligomeric mitochondrial matrix chaperone
	TID_seq2132	EPQ65849.1	0	0.0298884	Inf	up	eukaryotic translation initiation factor
	TID_seq2112	EPQ65829.1	0	0.0171861	Inf	up	hypothetical protein BGT96224_A20995
	TID_seq1996	EPQ65977.1	1.70212e-111	0.00939842	Inf	up	Translation initiation factor eIF-5A
	TID_seq1913	EPQ66061.1	0	0.00027561	Inf	up	Nucleolar peptidyl-prolyl cis-trans isomerase (PPIase) FK506 binding protein
	TID_seq1430	EPQ66534.1	0	0.00164543	Inf	up	Ubiquitin activating enzyme (E1)
	TID_seq138	EPQ67839.1	8.1662e-56	0.00936798	Inf	up	Protein component of the small ribosomal subunit
	TID_seq1269	EPQ66696.1	0	0.0186458	Inf	up	3-hydroxy-3-methylglutaryl-CoA (HMG-CoA) synthase
	TID_seq1241	EPQ66774.1	0	0.0280706	Inf	up	hypothetical protein BGT96224_A20780
	TID_seq1173	EPQ66816.1	2.70886e-94	0.0476445	Inf	up	putative secreted effector protein
	TID_seq1161	EPQ66804.1	0	0.0146303	Inf	up	hypothetical protein BGT96224_2493
S72 vs.Bgt	TID_seq523	EPQ67450.1	2.35536e-101	0.0303151	Ins	down	Rho GTPase activating protein (RhoGAP)
	TID_seq5200	EPQ62785.1	0	0.000722161	Ins	down	hypothetical protein BGT96224_A20301
	TID_seq5072	EPQ62941.1	0	0.0323931	Ins	down	hypothetical protein BGT96224_Ac30538
	TID_seq4706	EPQ63155.1	0	0.0372665	Ins	down	Activator of meiotic anaphase promoting complex
	TID_seq4117	EPQ63783.1	0	0.0337176	Ins	down	hypothetical protein BGT96224_4705
	TID_seq3823	EPQ64099.1	0	0.0382499	Ins	down	hypothetical protein BGT96224_651, partial
	TID_seq3705	EPQ64263.1	0	0.00719131	Ins	down	hypothetical protein BGT96224_A20871
	TID_seq3170	EPQ64882.1	0	1.18e-11	Ins	down	hypothetical protein BGT96224_3900
	TID_seq2135	EPQ65852.1	2.88255e-55	0.00139226	Ins	down	hypothetical protein BGT96224_3565
	TID_seq1748	EPQ66233.1	4.17457e-172	0.0416257	Ins	down	hypothetical protein BGT96224_104, partial
S72 vs. R72: represents Bgt interaction with L958 compared with Bgt interaction with L658 at 72 hpi;
S72 vs. Bgt: represents Bgt interaction with L958 at 72 hpi compared with Bgt conidia at 7 dpi;
Inf: represents Log2FC is infinity which means the DEG expressed specifically in L958 interaction at 72hpi;
Ins: represents Log2FC is insignificance which means the DEG expressed specifically in Bgt conidia at 7dpi.

## Sheet: Sheet2
#ID	Database_ID	E_value	FDR	log2FC	regulated	NR_annotation
TID_seq523	EPQ67450.1	2.35536e-101	0.0303151	#NAME?	down	Rho GTPase activating protein (RhoGAP)
TID_seq5200	EPQ62785.1	0	0.000722161	#NAME?	down	hypothetical protein BGT96224_A20301
TID_seq5072	EPQ62941.1	0	0.0323931	#NAME?	down	hypothetical protein BGT96224_Ac30538
TID_seq4706	EPQ63155.1	0	0.0372665	#NAME?	down	Activator of meiotic anaphase promoting complex
TID_seq4117	EPQ63783.1	0	0.0337176	#NAME?	down	hypothetical protein BGT96224_4705
TID_seq3823	EPQ64099.1	0	0.0382499	#NAME?	down	hypothetical protein BGT96224_651, partial
TID_seq3705	EPQ64263.1	0	0.00719131	#NAME?	down	hypothetical protein BGT96224_A20871
TID_seq3170	EPQ64882.1	0	1.18e-11	#NAME?	down	hypothetical protein BGT96224_3900
TID_seq2135	EPQ65852.1	2.88255e-55	0.00139226	#NAME?	down	hypothetical protein BGT96224_3565
TID_seq1748	EPQ66233.1	4.17457e-172	0.0416257	#NAME?	down	hypothetical protein BGT96224_104, partial
