# Supplementary material for: Comparative transcriptome profiling of Blumeria graminis f. sp. tritici during compatible and incompatible interactions with sister wheat lines carrying and lacking Pm40
Source: PLoS One. 2018 Jul 5;13(7):e0198891. doi: 10.1371/journal.pone.0198891 (PMC6033381; doi:10.1371/journal.pone.0198891)
Supplement: S4 Table — (XLSX) [file pone.0198891.s006.xlsx]

## Sheet: Sheet1
Table S4：the correlation between relative expression (qRT-PCR) and FPKM (RNA-seq) of five DEGs.
Interaction	Correlation	TID_seq197	TID_seq273	TID_seq3742	TID_seq1665	TID_seq1719
L658	r	0.667	0.933	-0.252	0.895	0.494
	p-value	0.219	0.02	0.683	0.04	0.398
L958	r	0.9	0.996	0.98	0.964	0.867
	p-value	0.037	0	0.003	0.008	0.057
