# Supplementary material for: Comparative transcriptome profiling of Blumeria graminis f. sp. tritici during compatible and incompatible interactions with sister wheat lines carrying and lacking Pm40
Source: PLoS One. 2018 Jul 5;13(7):e0198891. doi: 10.1371/journal.pone.0198891 (PMC6033381; doi:10.1371/journal.pone.0198891)
Supplement: S5 Table — (XLSX) [file pone.0198891.s007.xlsx]

## Sheet: Sheet1
Table S5. Function annotation of DEGs involved in endocytosis in the L958 interaction compared with the L658 interaction at 72 hpi.
Transcript ID	Accession No. in NCBI	Regulated	FDR	log2FC	GO annotation_Molecular Function	GO annotation_Cellular Component	GO annotation_Biological Process	KEGG_annotation	eggNOG_class_annotation
TID_seq489	EPQ67485.1	up	1.37739e-06	4.6394	ATP binding (GO:0005524)	Swr1 complex (GO:0000812); NuA4 histone acetyltransferase complex (GO:0035267); Ino80 complex (GO:0031011); hyphal tip (GO:0001411); cytosol (GO:0005829); cytoplasmic dynein complex (GO:0005868); cellular bud neck contractile ring (GO:0000142); actin filament bundle (GO:0032432); actin cortical patch (GO:0030479)	vacuole inheritance (GO:0000011); regulation of transcription from RNA polymerase II promoter (GO:0006357); nuclear migration along microtubule (GO:0030473); histone acetylation (GO:0016573); endocytosis (GO:0006897); DNA repair (GO:0006281); chronological cell aging (GO:0001300); cellular response to oxidative stress (GO:0034599); ascospore wall assembly (GO:0030476)	uncharacterized LOC100274491(K12313); actin, aortic smooth muscle (A)(K12313 )	Cytoskeleton
TID_seq4676	EPQ63322.1	up	0.0454688	2.90131	——	clathrin coat of coated pit (GO:0030132);clathrin adaptor complex (GO:0030131)	intracellular protein transport (GO:0006886); vesicle-mediated transport (GO:0016192)	AP-2 complex subunit mu-like(K11826); AP-2 complex subunit mu-1 (A)(K11826)	Intracellular trafficking, secretion, and vesicular transport
TID_seq273	EPQ67700.1	up	0.000103349	2.78848	ATP binding (GO:0005524);unfolded protein binding (GO:0051082); peptide binding (GO:0042277)	yeast-form cell wall (GO:0030445);plasma membrane (GO:0005886);hyphal cell wall (GO:0030446);extracellular region (GO:0005576);cell surface (GO:0009986);cytosol (GO:0005829)	translation (GO:0006412); SRP-dependent cotranslational protein targeting to membrane, translocation (GO:0006616); response to toxic substance (GO:0009636); response to stress (GO:0006950); protein folding (GO:0006457); peptide transport (GO:0015833); mycelium development (GO:0043581); induction by symbiont of host defense response (GO:0044416); filamentous growth of a population of unicellular o…	probable mediator of RNA polymerase II transcription subunit 37c(K03283); heat shock 70kDa protein 1/8 (A)(K03283)	Posttranslational modification, protein turnover, chaperones
TID_seq1665	EPQ66305.1	up	0.0438421	Inf	hydrogen ion transmembrane transporter activity (GO:0015078)	fungal-type vacuole (GO:0000324);vacuolar membrane (GO:0005774);proton-transporting V-type ATPase, V0 domain (GO:0033179);integral component of membrane (GO:0016021)	vacuole organization (GO:0007033); protein targeting to vacuole (GO:0006623); endocytosis (GO:0006897); cellular iron ion homeostasis (GO:0006879); cellular copper ion homeostasis (GO:0006878); ATP hydrolysis coupled proton transport (GO:0015991)	V-type ATPase(K02155); V-type H+-transporting ATPase 16kDa proteolipid subunit (A)(K02155 )	Energy production and conversion
